# Supplementary material for: Staphylococcus aureus Exfoliative Toxin E, Oligomeric State and Flip of P186: Implications for Its Action Mechanism
Source: Int J Mol Sci. 2022 Aug 30;23(17):9857. doi: 10.3390/ijms23179857 (PMC9456352; doi:10.3390/ijms23179857)
Supplement: Supplementary file 1 [file ijms-23-09857-s001.zip]

Archive with 1 entries (1 files):
- ijms-1871795-supplementary.pdf
